# Supplementary material for: Preparation and Characterization of Semi-IPN Cryogels Based on Polyacrylamide and Poly(N,N-dimethylaminoethyl methacrylate); Functionalization of Carrier with Monochlorotriazinyl-β-cyclodextrin and Release Kinetics of Curcumin
Source: Molecules. 2021 Nov 18;26(22):6975. doi: 10.3390/molecules26226975 (PMC8622513; doi:10.3390/molecules26226975)
Supplement: Supplementary file 1 [file molecules-26-06975-s001.zip]

Archive with 1 entries (1 files):
- molecules-1461008-supplementary.pdf
